# Supplementary material for: 1,2-Bis(4-methyl­phen­oxy)ethane
Source: Acta Crystallogr Sect E Struct Rep Online. 2010 Oct 31;66(Pt 11):o3000. doi: 10.1107/S1600536810042613 (PMC3009162; doi:10.1107/S1600536810042613)
Supplement: Supplementary file 2 [file e-66-o3000-Isup2.hkl]

# 
# h,k,l, Fc-squared, Fo-squared, sigma(Fo-squared) and status flag 
# 
data_I
_shelx_title '    X in C2/c' 
_shelx_refln_list_code          4 
_shelx_F_calc_maximum      209.99 
_exptl_crystal_F_000       520.00 
_reflns_d_resolution_high  0.8317 
 
loop_ 
 _symmetry_equiv_pos_as_xyz 
 'x, y, z' 
 '-x, y, -z+1/2' 
 'x+1/2, y+1/2, z' 
 '-x+1/2, y+1/2, -z+1/2' 
 '-x, -y, -z' 
 'x, -y, z-1/2' 
 '-x+1/2, -y+1/2, -z' 
 'x+1/2, -y+1/2, z-1/2' 
 
_cell_length_a    27.1733 
_cell_length_b     5.5510 
_cell_length_c     9.2780 
_cell_angle_alpha  90.000 
_cell_angle_beta   93.549 
_cell_angle_gamma  90.000 
 
_shelx_F_squared_multiplier     1.000 
 
loop_ 
 _refln_index_h 
 _refln_index_k 
 _refln_index_l 
 _refln_F_squared_calc 
 _refln_F_squared_meas 
 _refln_F_squared_sigma 
 _refln_observed_status 
   2   0   0     9630.66     9432.34     98.81 o 
   4   0   0     4724.91     4008.01    340.91 o 
   6   0   0      432.01      425.42     15.82 o 
   8   0   0      115.64      118.48      8.35 o 
  10   0   0       20.77       11.96      3.72 o 
  12   0   0      568.04      536.65     21.26 o 
  14   0   0       53.00       51.75      6.68 o 
  16   0   0      754.55      728.07     32.83 o 
  18   0   0      189.68      194.25     11.76 o 
  20   0   0      178.19      137.91     19.75 o 
  22   0   0     1805.08     1871.19    134.10 o 
  24   0   0       50.76       39.15     15.51 o 
  26   0   0      297.61      275.02     46.23 o 
  28   0   0       17.33       19.14      8.59 o 
  30   0   0        2.06        5.30      8.64 o 
  32   0   0        0.02        2.56      4.70 o 
   1   1   0      931.32      949.02     17.61 o 
   3   1   0     3364.98     3264.28     83.59 o 
   5   1   0      849.24      808.55     30.43 o 
   7   1   0     4068.16     3803.93    219.18 o 
   9   1   0        8.33       12.41      3.45 o 
  11   1   0      130.88      123.13      7.54 o 
  13   1   0       98.77      114.11     12.51 o 
  15   1   0     1051.29      986.33    103.23 o 
  17   1   0      118.75      115.90      9.28 o 
  19   1   0        7.32        7.51     14.98 o 
  21   1   0        0.05        6.42      7.99 o 
  23   1   0       45.98       45.39      9.90 o 
  25   1   0       84.04       80.38     15.65 o 
  27   1   0        0.12       12.99      6.83 o 
  29   1   0        0.22       -0.40      6.42 o 
  31   1   0        0.05        7.52      5.70 o 
   0   2   0      335.12      336.65     13.06 o 
   2   2   0       25.33       21.83      3.84 o 
   4   2   0     1013.94     1021.67     16.31 o 
   6   2   0      369.60      386.21     27.65 o 
   8   2   0      994.08     1025.95     35.13 o 
  10   2   0      891.59      911.41     62.37 o 
  12   2   0      254.93      265.61     38.62 o 
  14   2   0      269.65      285.94     13.87 o 
  16   2   0      170.27      187.33     16.12 o 
  18   2   0      131.63      124.31     10.25 o 
  20   2   0        1.07       -2.57      9.90 o 
  22   2   0        0.46        0.00      7.05 o 
  24   2   0        2.87       -6.15      8.28 o 
  26   2   0        0.44      -13.57     15.63 o 
  28   2   0        0.24       -1.25      6.68 o 
  30   2   0       16.90       14.91      6.97 o 
   1   3   0      180.05      206.26     13.95 o 
   3   3   0      124.76      135.67     10.58 o 
   5   3   0      326.30      318.64     12.21 o 
   7   3   0        0.17       -0.66      4.38 o 
   9   3   0        8.89       16.85      5.37 o 
  11   3   0       23.08       16.17      8.77 o 
  13   3   0        3.58        1.86     10.10 o 
  15   3   0        1.63       -7.39      8.33 o 
  17   3   0       16.97        5.36      7.38 o 
  19   3   0       24.88       16.05      8.17 o 
  21   3   0       28.35       19.02     18.86 o 
  23   3   0        0.01       -8.36      8.36 o 
  25   3   0        2.25        4.34      8.28 o 
  27   3   0        9.71        5.68      9.09 o 
  29   3   0        0.00       -1.45      6.00 o 
   0   4   0      177.53      127.62     17.35 o 
   2   4   0      506.54      518.84     18.31 o 
   4   4   0      128.53      124.25     25.69 o 
   6   4   0       50.58       53.71      8.59 o 
   8   4   0        0.43       -1.35      6.04 o 
  10   4   0        3.14       -4.01      7.08 o 
  12   4   0       12.84       18.69      6.50 o 
  14   4   0       55.86       60.59     10.38 o 
  16   4   0        0.21       -8.57      8.57 o 
  18   4   0       16.99       27.44     13.97 o 
  20   4   0       93.26      120.15     13.46 o 
  22   4   0        2.08        3.06      8.91 o 
  24   4   0        0.03       -4.88      6.97 o 
  26   4   0        0.42       -6.74      6.74 o 
   1   5   0      118.17      119.91     43.38 o 
   3   5   0      433.79      474.74     33.76 o 
   5   5   0       79.61       99.55     16.89 o 
   7   5   0       84.96      107.70     26.95 o 
   9   5   0       20.60       21.50      9.46 o 
  11   5   0        1.04        5.19      8.62 o 
  13   5   0        0.20        7.69     14.15 o 
  15   5   0        0.60       10.30     12.78 o 
  17   5   0       24.03       14.65     19.80 o 
  19   5   0      101.81       74.50     13.77 o 
  21   5   0       23.46       25.88      9.49 o 
   0   6   0        8.44       17.94     19.51 o 
   2   6   0        0.80       16.30     12.81 o 
   4   6   0       35.97       21.56     15.05 o 
   6   6   0       89.89       80.51     19.40 o 
   8   6   0       16.43       31.85     13.75 o 
  10   6   0        0.62       -9.75     12.51 o 
  12   6   0        4.10       -0.56     11.03 o 
  14   6   0       14.08       39.04     11.51 o 
 -31   1   1        0.73       13.23      7.56 o 
 -29   1   1        0.91        5.25      6.73 o 
 -27   1   1        3.01        8.04     14.85 o 
 -25   1   1      100.34       98.82     11.81 o 
 -23   1   1      225.88      215.95     15.03 o 
 -21   1   1      214.14      220.59     13.93 o 
 -19   1   1      269.93      269.05     18.87 o 
 -17   1   1       15.06        9.61      5.61 o 
 -15   1   1     1579.09     1520.09     39.85 o 
 -13   1   1      185.61      207.19      9.17 o 
 -11   1   1      150.99      168.82      7.85 o 
  -9   1   1      188.77      211.16      9.40 o 
  -7   1   1      725.33      683.99     21.55 o 
  -5   1   1      687.78      677.63     12.89 o 
  -3   1   1      132.19      133.16     10.93 o 
  -1   1   1     5156.92     5259.61    717.43 o 
   1   1   1    15841.37    15824.84    240.36 o 
   3   1   1    22100.99    20363.29    294.61 o 
   5   1   1      156.71      164.47     21.72 o 
   7   1   1     1508.94     1669.11    185.39 o 
   9   1   1      134.29      123.03     19.55 o 
  11   1   1      633.39      665.63     70.75 o 
  13   1   1       38.81       46.89      8.42 o 
  15   1   1      167.00      153.70      9.35 o 
  17   1   1        6.92        9.02      6.14 o 
  19   1   1      103.34       90.31      8.63 o 
  21   1   1        0.06        6.13      5.61 o 
  23   1   1      203.19      206.34     17.86 o 
  25   1   1      274.04      305.95     70.19 o 
  27   1   1       12.35       -3.01     10.63 o 
  29   1   1       14.46       14.18      7.48 o 
  31   1   1        0.08       10.65     10.00 o 
 -30   2   1        2.86       13.53      8.31 o 
 -28   2   1        0.90        3.43      6.66 o 
 -26   2   1       43.22       50.23      9.01 o 
 -24   2   1        0.58       -6.13      7.36 o 
 -22   2   1      164.11      169.31     19.53 o 
 -20   2   1        0.97        3.46      6.78 o 
 -18   2   1        0.02       -2.84      5.65 o 
 -16   2   1       14.46       16.07      5.09 o 
 -14   2   1       60.79       60.48     21.37 o 
 -12   2   1      324.01      308.82     14.11 o 
 -10   2   1      173.69      187.04      9.95 o 
  -8   2   1      875.99      840.98     16.71 o 
  -6   2   1      459.14      465.02     34.96 o 
  -4   2   1       10.13       20.83      8.48 o 
  -2   2   1      104.57       89.08      7.05 o 
   0   2   1     3428.13     3423.57    354.87 o 
   2   2   1       57.58       57.22     13.42 o 
   4   2   1        1.42        0.60      3.04 o 
   6   2   1        4.05       10.42      3.88 o 
   8   2   1      239.23      271.11     18.67 o 
  10   2   1      860.99      807.85     59.75 o 
  12   2   1        0.08       -1.89      5.05 o 
  14   2   1       17.84        5.07      5.09 o 
  16   2   1      106.07       87.28      8.54 o 
  18   2   1       69.88       83.06      9.67 o 
  20   2   1        3.84        1.37      7.21 o 
  22   2   1       24.68       17.48     10.36 o 
  24   2   1        4.40       16.09      9.80 o 
  26   2   1        1.21        5.76      8.71 o 
  28   2   1        0.21        6.58      4.44 o 
  30   2   1        0.40       -6.62      9.37 o 
 -29   3   1       19.53       24.80     11.08 o 
 -27   3   1       12.45       16.04      7.01 o 
 -25   3   1        0.57        1.64      6.42 o 
 -23   3   1        0.95       -7.67      7.67 o 
 -21   3   1        8.93      -12.06     12.06 o 
 -19   3   1       16.12       12.62      7.92 o 
 -17   3   1       50.85       31.73     23.75 o 
 -15   3   1        1.42        5.50      5.46 o 
 -13   3   1       25.98       36.32      6.32 o 
 -11   3   1        6.75        7.83      4.75 o 
  -9   3   1       76.05       70.44      7.25 o 
  -7   3   1      872.61      881.35     28.39 o 
  -5   3   1      268.75      269.86     13.04 o 
  -3   3   1      382.80      401.39     13.42 o 
  -1   3   1     1071.35     1133.10     46.87 o 
   1   3   1        0.73       -3.04      4.44 o 
   3   3   1        2.54        0.29      9.13 o 
   5   3   1      733.42      692.14     50.68 o 
   7   3   1      197.07      198.53     17.78 o 
   9   3   1        2.45       11.37      4.56 o 
  11   3   1       11.83       12.05      6.22 o 
  13   3   1        0.42        3.41      6.03 o 
  15   3   1       43.61       35.37      9.81 o 
  17   3   1        4.66        7.16      6.67 o 
  19   3   1       64.61       77.05      9.95 o 
  21   3   1       91.09       75.75     26.65 o 
  23   3   1        0.88       -4.42      7.41 o 
  25   3   1       11.51       11.81      6.93 o 
  27   3   1        3.88        7.71      6.13 o 
 -26   4   1        0.19        5.74      6.81 o 
 -24   4   1        3.35       -7.99      7.99 o 
 -22   4   1       25.08       21.92      9.91 o 
 -20   4   1        0.99        8.57      8.95 o 
 -18   4   1      176.72      166.48     20.67 o 
 -16   4   1      176.21      202.45     14.91 o 
 -14   4   1        0.21       -7.59      7.59 o 
 -12   4   1        1.71       15.36      6.07 o 
 -10   4   1        7.69       22.58      5.50 o 
  -8   4   1        2.65       -5.61     11.53 o 
  -6   4   1       25.25       37.78     18.78 o 
  -4   4   1      109.18      118.64      9.88 o 
  -2   4   1        0.47        0.71      5.93 o 
   0   4   1       25.70       31.55     18.95 o 
   2   4   1       57.83       55.25      7.92 o 
   4   4   1      826.28      802.16     23.06 o 
   6   4   1      548.13      584.14     58.90 o 
   8   4   1       29.80       27.55      8.06 o 
  10   4   1       80.30       75.27      9.78 o 
  12   4   1        4.78       -7.15      7.15 o 
  14   4   1       11.02        7.30     15.13 o 
  16   4   1        4.68        9.01     16.00 o 
  18   4   1       18.29       30.98      8.10 o 
  20   4   1        4.02        4.27      9.25 o 
  22   4   1       49.85       71.12     19.98 o 
  24   4   1       11.85        8.66     16.84 o 
 -21   5   1        5.25        1.06     16.63 o 
 -19   5   1       12.53       13.06     15.69 o 
 -17   5   1       40.83       20.47     11.61 o 
 -15   5   1        1.18        2.19     11.59 o 
 -13   5   1        0.33      -12.95     13.68 o 
 -11   5   1        3.89      -12.26     12.26 o 
  -9   5   1       16.02        9.76      8.33 o 
  -7   5   1       35.45       31.04      9.85 o 
  -5   5   1       25.83       26.85      9.53 o 
  -3   5   1      157.89      195.72     22.27 o 
  -1   5   1        3.59       -0.55      8.43 o 
   1   5   1       58.65       55.79     10.92 o 
   3   5   1      207.25      202.72     15.76 o 
   5   5   1       90.96      104.32     21.52 o 
   7   5   1       92.23       74.63     14.67 o 
   9   5   1       94.73       61.37     48.41 o 
  11   5   1        0.05        8.25      8.56 o 
  13   5   1        0.48        3.83      9.36 o 
  15   5   1       10.21       -2.79     16.51 o 
  17   5   1        2.41       -8.93      8.93 o 
  19   5   1       13.44        8.69     15.57 o 
  21   5   1        3.41       -8.60      8.60 o 
 -14   6   1        2.10      -13.85     13.85 o 
 -12   6   1       10.40        1.18     14.27 o 
 -10   6   1        2.16       -6.22     12.61 o 
  -8   6   1        0.59        0.04     19.89 o 
  -6   6   1       31.44       45.23     30.63 o 
  -4   6   1       19.13       36.08     12.17 o 
  -2   6   1       40.53       70.19     19.19 o 
   0   6   1       42.91       30.57     22.74 o 
   2   6   1        2.61        4.93      9.77 o 
   4   6   1       14.77       11.38     12.81 o 
   6   6   1       30.91        9.38     11.97 o 
   8   6   1        0.99       -5.66     14.44 o 
  10   6   1        0.01        1.12     10.01 o 
  12   6   1        0.30       -8.20     11.44 o 
 -32   0   2        0.06        1.07      4.75 o 
 -30   0   2        6.99       11.14      5.92 o 
 -28   0   2        0.00       -6.98      6.98 o 
 -26   0   2        0.22       -2.86      7.22 o 
 -24   0   2        6.22        6.20     10.99 o 
 -22   0   2      322.53      304.91     37.88 o 
 -20   0   2      101.25      112.59     14.22 o 
 -18   0   2      637.27      611.42     18.45 o 
 -16   0   2       25.43       19.72      6.04 o 
 -14   0   2     2396.22     2271.31    171.92 o 
 -12   0   2     6685.15     6955.98    440.19 o 
 -10   0   2       15.36       24.85      4.18 o 
  -8   0   2      585.99      621.10     26.44 o 
  -6   0   2        6.05        2.36      2.93 o 
  -4   0   2      119.82      115.11      4.74 o 
  -2   0   2      336.13      349.15      7.00 o 
   0   0   2     6457.96     6507.25     29.78 o 
   2   0   2     1111.12     1097.78     17.61 o 
   4   0   2    44096.68    43472.36    418.27 o 
   6   0   2     6519.30     6083.23    218.90 o 
   8   0   2     2281.35     2007.07    177.55 o 
  10   0   2     3595.38     3801.44    339.10 o 
  12   0   2       21.27       31.03      6.70 o 
  14   0   2       76.95       82.67      6.85 o 
  16   0   2        2.21       -1.98      5.19 o 
  18   0   2        0.12        4.96      5.61 o 
  20   0   2       46.44       45.09     13.07 o 
  22   0   2        4.66        4.35      6.72 o 
  24   0   2        1.16       12.31      7.86 o 
  26   0   2      511.81      534.26     57.57 o 
  28   0   2      106.26      114.69     23.70 o 
  30   0   2       12.47        2.17      7.07 o 
 -31   1   2        0.48       -0.10      9.39 o 
 -29   1   2        0.21       -1.87     10.15 o 
 -27   1   2        4.70        4.04      7.13 o 
 -25   1   2       47.06       56.30     12.25 o 
 -23   1   2      174.52      181.13     13.80 o 
 -21   1   2      305.63      318.31     17.42 o 
 -19   1   2      558.75      525.86     18.98 o 
 -17   1   2        1.89       -1.13      5.21 o 
 -15   1   2        9.40        4.76      4.10 o 
 -13   1   2       16.46       19.09      4.98 o 
 -11   1   2     2038.90     2093.97     39.87 o 
  -9   1   2      382.16      402.69     10.81 o 
  -7   1   2        0.88       -2.05      6.62 o 
  -5   1   2        0.04       -2.00      2.97 o 
  -3   1   2       60.08       57.98      9.84 o 
  -1   1   2     1887.91     2290.21    532.09 o 
   1   1   2    12833.10    14336.59   2921.87 o 
   3   1   2    18508.89    18846.89   2773.86 o 
   5   1   2       40.71       37.98     27.08 o 
   7   1   2      976.28      963.45    137.27 o 
   9   1   2        6.39       13.56      4.68 o 
  11   1   2     1538.45     1459.56    186.67 o 
  13   1   2      131.40      157.29     23.90 o 
  15   1   2       46.40       47.92      5.79 o 
  17   1   2       16.19       18.16      5.34 o 
  19   1   2       37.62       27.49      7.58 o 
  21   1   2        0.61       -2.60      6.70 o 
  23   1   2       57.22       64.39     10.52 o 
  25   1   2       76.67       65.86     14.99 o 
  27   1   2        0.04        4.50      7.35 o 
  29   1   2        5.00       -5.17      7.40 o 
  31   1   2        0.02       -3.53      7.33 o 
 -30   2   2        5.91       -5.23      7.79 o 
 -28   2   2        3.07       -6.38     10.22 o 
 -26   2   2       26.11       17.77      8.36 o 
 -24   2   2       58.89       62.39     18.41 o 
 -22   2   2      183.70      213.58     17.78 o 
 -20   2   2       69.23       64.85     10.23 o 
 -18   2   2       19.14        9.91      6.92 o 
 -16   2   2        3.90        4.17     16.35 o 
 -14   2   2        3.12        1.96      5.30 o 
 -12   2   2      138.64      127.48     10.90 o 
 -10   2   2        1.13       -0.16      4.03 o 
  -8   2   2        6.12       14.53      4.02 o 
  -6   2   2     1387.06     1460.28    161.59 o 
  -4   2   2     4696.39     4971.67    738.26 o 
  -2   2   2     1752.69     1818.32    267.96 o 
   0   2   2       99.67      105.39     18.23 o 
   2   2   2        0.73        8.56      7.85 o 
   4   2   2      472.13      573.66    101.52 o 
   6   2   2       80.31       66.31     17.22 o 
   8   2   2       37.29       43.17     14.82 o 
  10   2   2      382.12      400.33     59.66 o 
  12   2   2        3.24        1.70      4.45 o 
  14   2   2       63.33       69.14     13.25 o 
  16   2   2      115.55      132.13     19.90 o 
  18   2   2      237.60      235.20     36.03 o 
  20   2   2        4.47      -11.04     11.04 o 
  22   2   2       20.82       29.01      9.65 o 
  24   2   2       12.13        5.34      7.13 o 
  26   2   2        3.06        6.30     10.16 o 
  28   2   2        0.30       -3.64      6.11 o 
  30   2   2        0.03       -5.93      6.68 o 
 -27   3   2        0.76        3.03      6.26 o 
 -25   3   2        0.80       -4.43      7.25 o 
 -23   3   2       49.41       68.04     10.38 o 
 -21   3   2       12.92       15.56      8.07 o 
 -19   3   2       65.83       56.83     17.55 o 
 -17   3   2       21.90       27.08      8.19 o 
 -15   3   2      162.91      149.19     12.28 o 
 -13   3   2        0.52       -1.78      6.14 o 
 -11   3   2       60.57       59.73      7.10 o 
  -9   3   2       55.26       46.69      6.39 o 
  -7   3   2      738.08      737.93     73.21 o 
  -5   3   2      193.59      186.22     17.74 o 
  -3   3   2       31.78       22.52      6.68 o 
  -1   3   2     1003.93     1158.47    184.90 o 
   1   3   2      287.33      281.23     45.36 o 
   3   3   2       62.02       85.61     15.50 o 
   5   3   2        0.37       -5.46      5.46 o 
   7   3   2      682.19      714.00    130.24 o 
   9   3   2       91.92       82.03      8.65 o 
  11   3   2       11.07        9.25      9.37 o 
  13   3   2        5.66       13.70      5.76 o 
  15   3   2      141.38      156.04     28.25 o 
  17   3   2       45.60       70.24     19.94 o 
  19   3   2        1.28        6.46      7.73 o 
  21   3   2       28.78       23.03     22.83 o 
  23   3   2        1.92        7.21      7.63 o 
  25   3   2        7.47       11.85      6.11 o 
  27   3   2        1.04       -1.41      7.30 o 
 -24   4   2        0.05        2.45      5.46 o 
 -22   4   2        0.24       -7.39      7.39 o 
 -20   4   2       12.91        4.70      9.42 o 
 -18   4   2        0.78      -14.16     14.16 o 
 -16   4   2      230.13      227.39     16.40 o 
 -14   4   2       40.38       40.42      9.68 o 
 -12   4   2        2.39        2.05      6.80 o 
 -10   4   2        8.09        0.47      6.73 o 
  -8   4   2        1.71        5.40     11.72 o 
  -6   4   2       12.35        8.75      5.62 o 
  -4   4   2       13.19        6.15      8.03 o 
  -2   4   2        7.79        4.92      5.95 o 
   0   4   2       72.40       81.23     13.34 o 
   2   4   2       58.81       66.51     16.64 o 
   4   4   2       81.94       87.36     16.93 o 
   6   4   2      719.00      671.02     99.32 o 
   8   4   2      158.26      189.35     35.32 o 
  10   4   2      110.11      127.07     24.02 o 
  12   4   2        8.63       16.84      6.67 o 
  14   4   2        4.20        7.95     12.39 o 
  16   4   2        0.02       17.55      7.37 o 
  18   4   2        3.22       -2.79      9.31 o 
  20   4   2        3.91       -5.27      9.32 o 
  22   4   2       16.19       20.06     21.98 o 
  24   4   2       18.66       23.06     10.53 o 
 -21   5   2        1.07        7.21      6.59 o 
 -19   5   2        5.39        2.06     16.80 o 
 -17   5   2       10.90        0.75     13.23 o 
 -15   5   2       92.96       75.25     13.60 o 
 -13   5   2       64.69       58.25     11.78 o 
 -11   5   2       29.12       40.43      8.96 o 
  -9   5   2       20.55       12.92     10.78 o 
  -7   5   2        3.51       -6.34     13.74 o 
  -5   5   2        0.00        5.29      8.30 o 
  -3   5   2       52.68       90.62     28.10 o 
  -1   5   2        1.59       -1.52     19.83 o 
   1   5   2       56.24       69.27     17.24 o 
   3   5   2        5.91       13.38      8.76 o 
   5   5   2       72.45       70.68     11.94 o 
   7   5   2      373.08      360.43     21.02 o 
   9   5   2      128.15      119.26     15.07 o 
  11   5   2        0.81        1.84      8.21 o 
  13   5   2        0.03       -8.35      8.35 o 
  15   5   2        1.35       14.09      8.19 o 
  17   5   2        6.95       20.40      9.64 o 
  19   5   2        2.25       13.01     13.26 o 
 -12   6   2        0.50       -6.91     10.03 o 
 -10   6   2        0.03       -8.49      8.49 o 
  -8   6   2       14.44       23.12     12.89 o 
  -6   6   2       54.79       28.35     13.61 o 
  -4   6   2        0.50       -7.90     20.78 o 
  -2   6   2       92.75      114.75     16.67 o 
   0   6   2       70.48       86.59     15.33 o 
   2   6   2        1.84        0.43     10.41 o 
   4   6   2        0.05        5.85     12.62 o 
   6   6   2        0.01      -12.37     20.65 o 
   8   6   2        0.11       -1.20     10.46 o 
  10   6   2        0.75       -4.03     23.65 o 
  12   6   2        2.90       16.13      8.91 o 
 -31   1   3        0.03       -3.23      5.09 o 
 -29   1   3        0.10        7.74      5.64 o 
 -27   1   3        0.00        6.97      6.25 o 
 -25   1   3        0.00       -7.82      7.82 o 
 -23   1   3       19.54       35.04      8.66 o 
 -21   1   3      104.95      144.40     11.95 o 
 -19   1   3      480.94      493.39     29.67 o 
 -17   1   3       11.41       17.77      7.79 o 
 -15   1   3        1.52        2.80      4.14 o 
 -13   1   3      121.37      137.19     11.57 o 
 -11   1   3     1804.55     1826.04     25.64 o 
  -9   1   3      574.70      608.24     25.30 o 
  -7   1   3        1.64        7.75      3.20 o 
  -5   1   3      363.28      359.68     10.99 o 
  -3   1   3      297.61      300.33     44.12 o 
  -1   1   3     1213.74     1368.67    339.47 o 
   1   1   3     1298.69     1402.93    294.89 o 
   3   1   3     3927.97     4323.17    624.45 o 
   5   1   3      343.26      349.44     48.35 o 
   7   1   3     2062.80     2158.48    334.85 o 
   9   1   3       42.24       33.17     14.57 o 
  11   1   3     1179.51     1357.58    155.58 o 
  13   1   3      477.22      539.94     50.98 o 
  15   1   3       31.09       53.95     22.07 o 
  17   1   3        1.37        3.91      6.12 o 
  19   1   3       36.28       20.75      8.37 o 
  21   1   3       22.70       10.95     12.23 o 
  23   1   3        2.68        4.60     12.84 o 
  25   1   3       11.77        6.86      8.43 o 
  27   1   3       19.93       13.21     16.93 o 
  29   1   3       52.00       51.14      9.13 o 
 -30   2   3        0.10        5.28      3.79 o 
 -28   2   3        0.37       -1.40      6.25 o 
 -26   2   3        2.31        3.63     15.23 o 
 -24   2   3        1.16       -1.75      9.37 o 
 -22   2   3      322.83      306.14     18.07 o 
 -20   2   3       89.53       91.44     11.26 o 
 -18   2   3      262.57      287.02     37.10 o 
 -16   2   3       14.03       10.66      6.35 o 
 -14   2   3        1.13       -2.54      7.01 o 
 -12   2   3       40.23       42.69      6.01 o 
 -10   2   3       14.01       13.75      4.53 o 
  -8   2   3       16.00       27.19      9.05 o 
  -6   2   3       43.38       37.96      4.91 o 
  -4   2   3      188.02      200.16     38.60 o 
  -2   2   3        0.00        5.40      4.07 o 
   0   2   3     2567.92     3424.50    797.28 o 
   2   2   3     1331.54     1494.54    375.17 o 
   4   2   3     2958.03     3176.06    634.66 o 
   6   2   3      205.68      183.23     38.20 o 
   8   2   3      234.73      216.76     64.02 o 
  10   2   3        0.35        0.22      3.86 o 
  12   2   3       17.77       24.33      5.70 o 
  14   2   3       36.77       27.41      6.81 o 
  16   2   3       13.16       20.54      6.71 o 
  18   2   3       60.12       65.64     16.05 o 
  20   2   3        0.32        4.37     10.73 o 
  22   2   3        9.79        4.77      7.19 o 
  24   2   3       16.50       15.54     14.19 o 
  26   2   3       40.14       28.13      9.70 o 
  28   2   3       13.60        5.96      7.35 o 
 -27   3   3        3.21       -6.60      6.60 o 
 -25   3   3        6.22       10.21      6.57 o 
 -23   3   3        3.22        2.15     11.87 o 
 -21   3   3       53.01       44.66     17.47 o 
 -19   3   3      166.25      168.43     12.98 o 
 -17   3   3       30.66       50.14      8.72 o 
 -15   3   3      188.32      189.72     26.32 o 
 -13   3   3      128.47      122.83     11.09 o 
 -11   3   3       18.38       18.18     20.53 o 
  -9   3   3        0.50       -0.80      5.25 o 
  -7   3   3       55.07       79.55     11.76 o 
  -5   3   3        0.15       -5.75      5.75 o 
  -3   3   3      937.89      943.53    201.31 o 
  -1   3   3      759.62      810.09    201.66 o 
   1   3   3       79.50       93.87     18.27 o 
   3   3   3        2.38        8.32      4.64 o 
   5   3   3       29.93       24.44     15.11 o 
   7   3   3      459.67      489.04     91.01 o 
   9   3   3      427.12      430.57     79.57 o 
  11   3   3        5.90        7.06      5.94 o 
  13   3   3       12.78       13.72     16.63 o 
  15   3   3        0.44       -8.58      8.86 o 
  17   3   3        9.36       20.77     16.51 o 
  19   3   3       71.51       80.18     10.42 o 
  21   3   3       27.03       15.07      9.44 o 
  23   3   3        3.02        5.57      7.44 o 
  25   3   3       22.91        7.82     12.88 o 
  27   3   3        5.12        1.59      5.49 o 
 -24   4   3        0.33       13.42     10.16 o 
 -22   4   3        0.28       -1.05      8.77 o 
 -20   4   3        1.63       15.29     11.78 o 
 -18   4   3       60.16       68.83     20.03 o 
 -16   4   3      140.20      153.76     27.95 o 
 -14   4   3        6.18       -9.51      9.51 o 
 -12   4   3      142.11      128.98     12.57 o 
 -10   4   3        1.50        3.51      5.98 o 
  -8   4   3        1.80       15.68      5.84 o 
  -6   4   3      153.09      143.98     10.36 o 
  -4   4   3      149.65      178.91     19.76 o 
  -2   4   3       16.46       16.22      6.56 o 
   0   4   3        5.64        2.92      6.61 o 
   2   4   3       26.01       26.34      7.29 o 
   4   4   3      196.31      161.44     19.57 o 
   6   4   3      198.60      193.21     59.98 o 
   8   4   3      184.48      216.65     37.46 o 
  10   4   3      630.07      616.52    120.38 o 
  12   4   3       27.13       19.58      9.58 o 
  14   4   3       11.20        4.04      7.51 o 
  16   4   3       15.78       -2.84      9.44 o 
  18   4   3       15.51       16.14      9.16 o 
  20   4   3        0.00        6.52      8.42 o 
  22   4   3        2.00      -10.08     10.08 o 
  24   4   3        2.13       12.54      9.30 o 
 -19   5   3        0.01       12.08      7.95 o 
 -17   5   3       21.31       11.04     13.19 o 
 -15   5   3        6.05       21.54      7.97 o 
 -13   5   3       15.57       30.49      9.01 o 
 -11   5   3       12.59        2.51     16.71 o 
  -9   5   3       16.61       31.16      8.39 o 
  -7   5   3        0.07       14.18      7.84 o 
  -5   5   3       29.60       38.02     15.25 o 
  -3   5   3       14.11       11.16      7.61 o 
  -1   5   3        0.08       -7.03      7.54 o 
   1   5   3        6.43        0.00      8.79 o 
   3   5   3        3.15       -3.27      8.38 o 
   5   5   3        4.88        6.18      7.71 o 
   7   5   3       15.14        5.55      9.22 o 
   9   5   3       82.44       72.06     16.18 o 
  11   5   3        4.89        8.80      9.43 o 
  13   5   3        2.29       10.13      8.53 o 
  15   5   3        4.61       22.95     12.34 o 
  17   5   3       15.76       25.14      8.31 o 
  19   5   3        7.52        8.34     11.26 o 
 -10   6   3        0.82       -7.48      9.96 o 
  -8   6   3       13.35       10.03     10.11 o 
  -6   6   3        0.73      -10.12     11.18 o 
  -4   6   3        5.93       -1.05     13.46 o 
  -2   6   3       19.01       31.06     29.00 o 
   0   6   3       61.33       80.38     14.12 o 
   2   6   3        2.52        6.76     10.46 o 
   4   6   3        8.14       14.84     16.89 o 
   6   6   3       16.55        7.81     16.81 o 
   8   6   3        9.86       26.08     11.43 o 
  10   6   3        0.05        3.92      9.09 o 
 -30   0   4        8.16       -1.15      8.72 o 
 -28   0   4        1.51      -10.89     10.89 o 
 -26   0   4        0.64       -6.80      9.99 o 
 -24   0   4        9.99       -4.25      8.40 o 
 -22   0   4       70.78       99.19     26.98 o 
 -20   0   4       33.56       37.56      9.23 o 
 -18   0   4        0.92       -4.13      8.35 o 
 -16   0   4       53.71       48.33     14.47 o 
 -14   0   4       21.77       19.88      5.75 o 
 -12   0   4     1220.79     1190.53    114.42 o 
 -10   0   4      468.91      478.41     15.71 o 
  -8   0   4     5487.33     5775.11    298.51 o 
  -6   0   4        0.79        8.63      3.17 o 
  -4   0   4        8.78        7.04      3.54 o 
  -2   0   4        0.16       -0.27      8.38 o 
   0   0   4      790.62      727.33     47.43 o 
   2   0   4      189.34      215.89      9.00 o 
   4   0   4        7.62       11.58      3.64 o 
   6   0   4       34.11       40.12      5.01 o 
   8   0   4      161.03      160.14     12.15 o 
  10   0   4       47.08       37.04      5.94 o 
  12   0   4      587.35      563.73     37.16 o 
  14   0   4     1882.36     2175.96    145.08 o 
  16   0   4       29.38       27.98      8.42 o 
  18   0   4       77.81       73.00     16.59 o 
  20   0   4        3.18        3.95     10.74 o 
  22   0   4        6.76       17.38      6.04 o 
  24   0   4        0.06       -1.17      9.35 o 
  26   0   4        0.64        7.87      8.51 o 
  28   0   4        0.37       -2.27      8.71 o 
 -29   1   4        1.50        6.65      9.00 o 
 -27   1   4        3.11       -6.03     10.16 o 
 -25   1   4        6.10        6.59      7.09 o 
 -23   1   4       60.03       61.70      8.89 o 
 -21   1   4        3.20        7.72      6.49 o 
 -19   1   4      280.60      310.42     15.48 o 
 -17   1   4       64.43       79.73     26.36 o 
 -15   1   4      225.85      251.66     12.28 o 
 -13   1   4       33.91       43.50     10.90 o 
 -11   1   4      440.58      472.75     24.75 o 
  -9   1   4       15.61        8.91      6.45 o 
  -7   1   4        0.01        4.77      3.17 o 
  -5   1   4        6.76        9.84      3.01 o 
  -3   1   4      131.51      164.39     22.95 o 
  -1   1   4      881.61     1100.51    192.03 o 
   1   1   4        9.40       13.10      4.04 o 
   3   1   4     3779.52     4149.36    666.29 o 
   5   1   4      311.42      284.60     50.18 o 
   7   1   4     2910.10     2955.25    324.16 o 
   9   1   4      152.28      146.84     19.90 o 
  11   1   4        0.21        4.04      9.78 o 
  13   1   4        0.38       -3.09     11.67 o 
  15   1   4       16.48       18.69      5.96 o 
  17   1   4        2.78        1.23      5.59 o 
  19   1   4        3.56        2.86      6.22 o 
  21   1   4       10.31        3.01      7.36 o 
  23   1   4        1.19        0.80      6.28 o 
  25   1   4       22.02       16.24      7.77 o 
  27   1   4        3.38        0.29      7.56 o 
  29   1   4       46.09       24.53      9.71 o 
 -28   2   4        1.29        8.87      5.31 o 
 -26   2   4        2.53       -6.51      6.51 o 
 -24   2   4        1.66        6.83      6.76 o 
 -22   2   4        6.08       11.13     11.38 o 
 -20   2   4       41.67       36.84     10.22 o 
 -18   2   4      783.08      835.34     25.50 o 
 -16   2   4      925.72      932.38     68.08 o 
 -14   2   4        8.35        9.39      8.09 o 
 -12   2   4       21.95       14.19     10.94 o 
 -10   2   4       89.16       80.40      7.88 o 
  -8   2   4        5.89       -2.33      4.40 o 
  -6   2   4       13.04       14.52      4.43 o 
  -4   2   4       15.94       18.71      5.02 o 
  -2   2   4      291.47      319.37     98.28 o 
   0   2   4     1014.32     1337.67    403.58 o 
   2   2   4     1595.38     1940.45    465.79 o 
   4   2   4     3071.59     3305.04    802.08 o 
   6   2   4     1272.17     1439.88    292.56 o 
   8   2   4      242.56      274.58     83.66 o 
  10   2   4      451.26      451.25     71.86 o 
  12   2   4        2.90       -5.64      6.09 o 
  14   2   4        0.11       -3.28      6.06 o 
  16   2   4        6.98        4.68      6.13 o 
  18   2   4        8.26        9.90      6.61 o 
  20   2   4       34.16       40.19      8.79 o 
  22   2   4       63.77       74.16      9.01 o 
  24   2   4       35.14       51.27     16.35 o 
  26   2   4        8.33       12.33      7.76 o 
  28   2   4        0.01       13.27     19.32 o 
 -27   3   4        0.12        1.01      5.29 o 
 -25   3   4        1.89        4.80      5.07 o 
 -23   3   4        0.51        9.90     12.45 o 
 -21   3   4       35.61       26.73      9.18 o 
 -19   3   4      147.35      127.45     14.11 o 
 -17   3   4        3.57       -1.09     22.01 o 
 -15   3   4      192.51      220.28     39.68 o 
 -13   3   4      509.73      542.61     98.43 o 
 -11   3   4       26.20       15.41     10.93 o 
  -9   3   4       14.27        1.79      6.17 o 
  -7   3   4       65.20       48.75      6.97 o 
  -5   3   4       21.72       25.76      5.97 o 
  -3   3   4      449.29      549.12    117.28 o 
  -1   3   4      341.64      440.37    145.60 o 
   1   3   4      260.10      262.77     54.18 o 
   3   3   4      659.14      816.85    208.39 o 
   5   3   4       92.18       77.79     11.39 o 
   7   3   4      162.42      139.41     37.21 o 
   9   3   4      401.37      413.37     91.12 o 
  11   3   4       72.05       81.20     26.70 o 
  13   3   4      176.53      162.80     33.53 o 
  15   3   4        4.27        2.73      7.02 o 
  17   3   4        2.20       -5.17      7.58 o 
  19   3   4       58.47       82.55     14.19 o 
  21   3   4       33.95       40.53     14.99 o 
  23   3   4        4.62       -0.58      7.46 o 
  25   3   4       18.51       12.53      7.05 o 
 -24   4   4        0.04       -9.62      9.62 o 
 -22   4   4        0.04        0.11      6.11 o 
 -20   4   4        5.16        1.90      9.58 o 
 -18   4   4        0.65       -1.42     16.34 o 
 -16   4   4       22.38       18.58     17.43 o 
 -14   4   4        0.77        6.52     10.45 o 
 -12   4   4      111.12      115.70     21.34 o 
 -10   4   4       79.75       87.50     10.49 o 
  -8   4   4       30.86       36.61     16.30 o 
  -6   4   4        0.68       -4.95      6.52 o 
  -4   4   4      142.93      155.58     23.18 o 
  -2   4   4        1.16       13.88      8.18 o 
   0   4   4       27.28       19.69      8.89 o 
   2   4   4        5.69       14.60      6.56 o 
   4   4   4        6.59       25.33     12.67 o 
   6   4   4        2.11        1.95      7.49 o 
   8   4   4       15.05        8.16      8.53 o 
  10   4   4      300.60      306.94     69.39 o 
  12   4   4      113.06      119.62     35.29 o 
  14   4   4        1.48       -4.15     29.07 o 
  16   4   4        4.65       -6.63      6.97 o 
  18   4   4       14.42       -8.47     15.54 o 
  20   4   4        2.19       -5.99      8.33 o 
  22   4   4        1.65       -5.64      7.47 o 
 -17   5   4        7.83       -2.94      8.20 o 
 -15   5   4        3.97       19.82      6.91 o 
 -13   5   4        2.51       16.91      8.46 o 
 -11   5   4        5.54       22.91      7.64 o 
  -9   5   4        0.02       -8.12      8.86 o 
  -7   5   4        2.30       -1.25     21.06 o 
  -5   5   4       47.87       38.52     10.91 o 
  -3   5   4       13.99       20.96      8.54 o 
  -1   5   4        3.99       -4.42      9.46 o 
   1   5   4        0.20       -1.58      8.43 o 
   3   5   4        0.31       16.16     20.87 o 
   5   5   4        3.64        5.47      7.92 o 
   7   5   4        6.22       15.74      8.13 o 
   9   5   4       11.46       11.07     13.52 o 
  11   5   4       49.23       44.26      9.18 o 
  13   5   4        7.60       16.71     13.18 o 
  15   5   4        1.25        3.90      8.27 o 
  17   5   4       15.39      -14.73     16.07 o 
  -8   6   4        1.86        0.00      9.78 o 
  -6   6   4       11.40      -10.16     14.18 o 
  -4   6   4        1.02       11.66     15.33 o 
  -2   6   4       12.37       14.31     10.56 o 
   0   6   4        2.64        9.92     11.25 o 
   2   6   4       16.99       31.71     10.86 o 
   4   6   4       12.23       13.29     10.94 o 
   6   6   4        0.02        5.07     16.68 o 
 -29   1   5        0.99       -6.54      6.54 o 
 -27   1   5        0.12       -2.29      9.62 o 
 -25   1   5        4.29       13.17     10.38 o 
 -23   1   5       24.67       15.13      8.47 o 
 -21   1   5        6.54       -8.52      8.52 o 
 -19   1   5       50.82       30.69      9.76 o 
 -17   1   5       21.05        5.64     12.79 o 
 -15   1   5      236.09      239.78     13.85 o 
 -13   1   5      237.67      256.53     12.84 o 
 -11   1   5      200.83      212.28     15.75 o 
  -9   1   5      514.42      533.37     50.15 o 
  -7   1   5      117.21       98.81      8.00 o 
  -5   1   5       65.38       66.85      6.15 o 
  -3   1   5       35.31       33.94      9.56 o 
  -1   1   5       18.15       24.41      6.29 o 
   1   1   5       82.34       83.20      7.35 o 
   3   1   5      978.39     1093.12    169.68 o 
   5   1   5      439.26      478.95     67.58 o 
   7   1   5      544.53      566.43     84.15 o 
   9   1   5      140.68      155.92     22.24 o 
  11   1   5        4.60       -4.50      6.12 o 
  13   1   5       10.71       30.81      6.18 o 
  15   1   5      128.05      138.48     10.72 o 
  17   1   5       86.17      109.77     22.95 o 
  19   1   5        1.25       -0.12     11.76 o 
  21   1   5        1.03       -6.15      9.81 o 
  23   1   5        5.36       -8.13      8.13 o 
  25   1   5       17.20       13.86      7.11 o 
  27   1   5        6.74        3.85      6.76 o 
 -28   2   5        1.92       -5.20      7.52 o 
 -26   2   5        1.42        2.69      5.50 o 
 -24   2   5        0.33        6.43      5.33 o 
 -22   2   5       30.56       26.54      7.72 o 
 -20   2   5       30.89       21.32      9.70 o 
 -18   2   5      157.34      168.20     19.68 o 
 -16   2   5       75.04       76.16     10.87 o 
 -14   2   5       18.07       21.95      8.18 o 
 -12   2   5      473.67      510.44     41.22 o 
 -10   2   5       20.93       16.54      6.89 o 
  -8   2   5      236.09      246.69     34.06 o 
  -6   2   5       25.16       29.93     11.96 o 
  -4   2   5       25.18       27.37      7.03 o 
  -2   2   5        2.98        7.34      4.14 o 
   0   2   5       90.47      121.20     35.89 o 
   2   2   5       93.83      141.64     43.85 o 
   4   2   5     1090.12     1264.15    269.54 o 
   6   2   5      940.86     1053.15    235.52 o 
   8   2   5      132.23      138.13     32.68 o 
  10   2   5       16.84       16.25      7.54 o 
  12   2   5       51.39       54.76     21.25 o 
  14   2   5       66.09       90.20     20.46 o 
  16   2   5        4.10        0.57      7.20 o 
  18   2   5       16.30       10.38      8.07 o 
  20   2   5        2.28        3.51     13.03 o 
  22   2   5        0.80        3.67      7.79 o 
  24   2   5        0.06       -7.23      7.23 o 
  26   2   5       17.21       17.62     14.97 o 
 -25   3   5        4.33        3.09      5.94 o 
 -23   3   5        1.59       -5.25      6.38 o 
 -21   3   5       10.49       22.01     10.45 o 
 -19   3   5       88.17       71.45     18.35 o 
 -17   3   5       27.91       35.76      9.35 o 
 -15   3   5      585.19      574.27     67.75 o 
 -13   3   5      307.15      334.31     18.80 o 
 -11   3   5       43.78       55.42     30.04 o 
  -9   3   5      103.04      103.09     37.34 o 
  -7   3   5        0.23        7.28      5.49 o 
  -5   3   5       14.43       30.27      8.69 o 
  -3   3   5       11.72       15.22      5.08 o 
  -1   3   5       14.82        7.25      9.74 o 
   1   3   5       26.65       15.88     12.85 o 
   3   3   5        2.20       13.69      6.27 o 
   5   3   5      216.80      223.83     69.65 o 
   7   3   5      891.61      891.53    212.74 o 
   9   3   5      128.32      138.23     19.97 o 
  11   3   5      334.61      303.82     48.81 o 
  13   3   5      341.02      312.54     80.49 o 
  15   3   5        0.23        3.69     13.55 o 
  17   3   5        4.92       -8.24      8.24 o 
  19   3   5        0.38       10.87      7.00 o 
  21   3   5        0.46       16.79      6.37 o 
  23   3   5        4.81        0.90      6.69 o 
 -22   4   5        0.19       -0.90      5.53 o 
 -20   4   5        0.22        6.79     10.28 o 
 -18   4   5       16.46        9.01      9.28 o 
 -16   4   5       11.74       20.12     23.15 o 
 -14   4   5        1.76        8.94     13.60 o 
 -12   4   5       53.25       53.16     25.15 o 
 -10   4   5       33.06       24.56      9.09 o 
  -8   4   5        1.78        4.93      7.02 o 
  -6   4   5       45.96       51.80      9.11 o 
  -4   4   5        7.66        9.05     10.84 o 
  -2   4   5       83.74       66.95      9.64 o 
   0   4   5      101.03       97.62     35.14 o 
   2   4   5       21.34       30.94     10.27 o 
   4   4   5       16.64       14.36      7.62 o 
   6   4   5        8.71       10.55      7.11 o 
   8   4   5       26.33       34.50      8.92 o 
  10   4   5      115.54      101.23     25.00 o 
  12   4   5        8.25        7.18     17.68 o 
  14   4   5       31.53       37.02      7.74 o 
  16   4   5        2.60      -13.32     13.32 o 
  18   4   5        0.25        0.99      7.59 o 
  20   4   5       18.63       15.59     11.10 o 
 -15   5   5        7.17        7.44      7.15 o 
 -13   5   5        0.12       -9.86      9.86 o 
 -11   5   5       14.44       37.71      7.19 o 
  -9   5   5        3.24       -5.25      8.15 o 
  -7   5   5       10.98        5.34     15.15 o 
  -5   5   5       34.36       40.39      9.00 o 
  -3   5   5        0.80        5.05      7.45 o 
  -1   5   5       27.57       13.47     18.57 o 
   1   5   5        0.06        9.74      7.78 o 
   3   5   5       11.05       24.06      8.22 o 
   5   5   5        0.43       -8.95      8.97 o 
   7   5   5        9.14       10.15      8.26 o 
   9   5   5        0.92        0.24      8.81 o 
  11   5   5        4.95       -0.55      7.75 o 
  13   5   5        0.03       -1.94     11.62 o 
  15   5   5        9.95        5.58     15.69 o 
 -28   0   6        0.81        7.91      6.66 o 
 -26   0   6        4.78        4.31      9.85 o 
 -24   0   6        2.18       -5.11      7.37 o 
 -22   0   6       69.50       44.96     11.41 o 
 -20   0   6      220.17      215.47     29.24 o 
 -18   0   6       18.07       20.98      9.40 o 
 -16   0   6       43.50       39.72      9.29 o 
 -14   0   6       55.46       50.37      8.06 o 
 -12   0   6        5.62        3.95      5.41 o 
 -10   0   6        6.41       13.21     15.96 o 
  -8   0   6      545.46      592.93     17.53 o 
  -6   0   6      172.03      156.59      9.78 o 
  -4   0   6       87.97       81.11      7.78 o 
  -2   0   6       46.15       45.35      6.45 o 
   0   0   6      302.96      340.33     14.51 o 
   2   0   6      513.53      487.81     16.00 o 
   4   0   6      428.88      431.38     23.66 o 
   6   0   6      693.97      775.26     26.85 o 
   8   0   6       25.37       22.97      6.76 o 
  10   0   6       31.00       41.55      7.38 o 
  12   0   6        3.93       12.74      6.42 o 
  14   0   6      123.62      108.95     15.39 o 
  16   0   6        1.33       -2.34      7.37 o 
  18   0   6      117.12      137.51     11.76 o 
  20   0   6        4.31        8.03      7.22 o 
  22   0   6       22.65       31.66     10.49 o 
  24   0   6       10.59       15.05     13.31 o 
  26   0   6        3.33       -3.08      8.16 o 
 -27   1   6        0.05        6.49      4.85 o 
 -25   1   6        0.13       -2.46      5.57 o 
 -23   1   6        0.33        9.99     17.79 o 
 -21   1   6        2.65       -3.46      8.31 o 
 -19   1   6       27.29       25.43      9.78 o 
 -17   1   6       55.38       52.73      9.28 o 
 -15   1   6       13.71       24.38     15.36 o 
 -13   1   6       97.41       98.57     10.36 o 
 -11   1   6       85.73       87.05      9.26 o 
  -9   1   6      241.38      216.85     12.34 o 
  -7   1   6      442.51      399.65     15.12 o 
  -5   1   6      197.62      203.31     10.57 o 
  -3   1   6       29.55       34.16      5.96 o 
  -1   1   6       36.48       37.27      5.62 o 
   1   1   6       62.42       69.20     18.22 o 
   3   1   6      368.34      417.73     30.41 o 
   5   1   6      183.44      187.79     46.57 o 
   7   1   6       40.00       38.71      7.82 o 
   9   1   6        6.31       -0.26      7.35 o 
  11   1   6        2.51       18.12      5.37 o 
  13   1   6       19.28       18.14     10.56 o 
  15   1   6       54.23       59.33      9.77 o 
  17   1   6       44.91       74.61     11.85 o 
  19   1   6        7.62        6.57      7.33 o 
  21   1   6       20.74       15.97      8.33 o 
  23   1   6        5.22        7.35      6.42 o 
  25   1   6        6.34        7.82      7.85 o 
 -26   2   6        0.11       -1.55      6.36 o 
 -24   2   6        0.84        8.09      5.77 o 
 -22   2   6        0.28       -6.86      6.86 o 
 -20   2   6        0.30       -5.55      7.32 o 
 -18   2   6       32.79       25.02     15.10 o 
 -16   2   6       21.81       24.15     16.24 o 
 -14   2   6      278.20      294.44     28.39 o 
 -12   2   6     1263.14     1394.00     95.20 o 
 -10   2   6      388.97      371.11     16.81 o 
  -8   2   6        9.45        0.93      6.69 o 
  -6   2   6       23.79       26.72      8.36 o 
  -4   2   6        0.01       -3.42      5.58 o 
  -2   2   6        2.68       -2.39      8.37 o 
   0   2   6        1.20        3.63      5.15 o 
   2   2   6       25.98       24.19      6.50 o 
   4   2   6        7.88       10.96      5.86 o 
   6   2   6       41.67       35.81     12.64 o 
   8   2   6      884.64      830.07    145.15 o 
  10   2   6     1347.42     1409.56    296.76 o 
  12   2   6       86.38       97.25     20.57 o 
  14   2   6      106.42       88.12     10.41 o 
  16   2   6       31.68       26.55      8.25 o 
  18   2   6        0.01        2.42      6.65 o 
  20   2   6        0.08        4.55     12.97 o 
  22   2   6        1.09       -7.48      7.48 o 
  24   2   6        2.46       13.10      8.32 o 
 -23   3   6        0.12       -6.25      6.25 o 
 -21   3   6        6.53       15.67      5.82 o 
 -19   3   6       18.43       18.51      7.03 o 
 -17   3   6       34.42       35.94     13.62 o 
 -15   3   6      206.52      237.59     32.46 o 
 -13   3   6        3.39       12.08      7.11 o 
 -11   3   6       53.40       50.02      9.85 o 
  -9   3   6      391.29      425.00     85.61 o 
  -7   3   6       29.55       22.98      7.48 o 
  -5   3   6       13.75       23.70     16.92 o 
  -3   3   6       44.54       38.23     14.46 o 
  -1   3   6        2.04       19.27      8.74 o 
   1   3   6       15.63       27.23      6.90 o 
   3   3   6        4.69        1.93      7.09 o 
   5   3   6      147.47      165.52     37.63 o 
   7   3   6      434.21      416.18    112.02 o 
   9   3   6       28.07       42.35      8.94 o 
  11   3   6       24.59       27.16      9.45 o 
  13   3   6      206.97      229.37     86.46 o 
  15   3   6        5.16       -4.62     11.15 o 
  17   3   6       18.00       20.70      7.64 o 
  19   3   6        0.01        2.56      5.41 o 
  21   3   6        0.24        5.67      7.27 o 
 -20   4   6        5.89        5.64      6.29 o 
 -18   4   6       27.76       11.01     17.04 o 
 -16   4   6       19.85       17.86      8.89 o 
 -14   4   6        4.53       -4.06     10.26 o 
 -12   4   6        3.05        4.34      6.53 o 
 -10   4   6        0.22       -2.76     15.24 o 
  -8   4   6        0.19        3.41      8.70 o 
  -6   4   6        2.16        1.94      7.57 o 
  -4   4   6       65.34       53.60     15.72 o 
  -2   4   6       21.29       14.17     10.25 o 
   0   4   6       81.16       81.09     11.06 o 
   2   4   6       55.38       73.34     19.58 o 
   4   4   6        8.94       23.75     16.80 o 
   6   4   6        2.81       14.06     13.08 o 
   8   4   6       12.33       11.47      8.11 o 
  10   4   6        9.46       -1.66      7.59 o 
  12   4   6        3.78       -7.01     11.81 o 
  14   4   6       19.34       11.89      7.73 o 
  16   4   6        8.27       -7.73      8.54 o 
  18   4   6        9.72        9.69     11.37 o 
 -13   5   6        7.79        9.45      7.95 o 
 -11   5   6        0.12      -12.30     15.39 o 
  -9   5   6        3.68        1.34     11.85 o 
  -7   5   6        0.80       -1.44      7.73 o 
  -5   5   6       11.67       -2.04     10.80 o 
  -3   5   6       40.16       29.48      9.41 o 
  -1   5   6        1.52        6.34      8.07 o 
   1   5   6        5.25        1.52      7.50 o 
   3   5   6        1.48       -3.01      7.34 o 
   5   5   6        7.10       11.63      8.61 o 
   7   5   6        0.26      -19.34     20.36 o 
   9   5   6       10.80        9.18     28.71 o 
  11   5   6        1.74        5.46      8.67 o 
 -25   1   7        0.03       -3.09      6.07 o 
 -23   1   7        0.65       -2.76      8.57 o 
 -21   1   7        9.09        9.85     11.90 o 
 -19   1   7      102.12      104.97     11.56 o 
 -17   1   7       64.31       69.82     10.71 o 
 -15   1   7        0.25       10.14      6.78 o 
 -13   1   7       22.01       29.62      8.51 o 
 -11   1   7       70.75       74.29     14.93 o 
  -9   1   7      295.82      294.08     16.16 o 
  -7   1   7       64.38       43.01      9.45 o 
  -5   1   7      145.06      146.55     17.81 o 
  -3   1   7       21.18        9.73      7.84 o 
  -1   1   7        1.43        2.90      8.31 o 
   1   1   7       72.57       69.39      8.19 o 
   3   1   7      289.49      289.44     32.30 o 
   5   1   7       42.40       44.09     14.77 o 
   7   1   7      152.73      150.72     11.27 o 
   9   1   7       62.88       77.93     33.53 o 
  11   1   7       71.42       58.42     10.75 o 
  13   1   7      121.13      129.37     12.61 o 
  15   1   7       18.91       16.72      7.90 o 
  17   1   7        0.86       15.60      6.84 o 
  19   1   7        2.44       -5.78      8.54 o 
  21   1   7        1.66        8.91      9.43 o 
  23   1   7        1.44       13.17      7.39 o 
 -24   2   7        3.91        7.44      5.31 o 
 -22   2   7        0.24        3.44      5.36 o 
 -20   2   7        2.12       -2.42      6.35 o 
 -18   2   7        9.47        4.82      7.83 o 
 -16   2   7       10.23        6.69      8.26 o 
 -14   2   7        0.03       -3.31      7.75 o 
 -12   2   7       47.76       42.50     11.03 o 
 -10   2   7       21.58       24.41      9.72 o 
  -8   2   7      579.21      581.81     77.31 o 
  -6   2   7      143.15      131.35     12.94 o 
  -4   2   7       77.48       79.83     19.81 o 
  -2   2   7        7.32        7.20     15.40 o 
   0   2   7       27.19       21.79     21.59 o 
   2   2   7       11.26        7.77      7.41 o 
   4   2   7       38.30       49.06     18.45 o 
   6   2   7       50.74       47.02      8.87 o 
   8   2   7        9.37       -1.35      8.76 o 
  10   2   7        8.47       11.00      7.72 o 
  12   2   7        0.30       11.70      6.58 o 
  14   2   7      156.70      167.75     22.55 o 
  16   2   7       62.53       87.69     30.73 o 
  18   2   7       31.19       25.75      9.23 o 
  20   2   7        6.33       -5.32      9.00 o 
  22   2   7        5.67        8.91      8.21 o 
 -21   3   7        0.19        9.30      5.86 o 
 -19   3   7        1.84       -6.54      6.54 o 
 -17   3   7        8.47       10.04      7.45 o 
 -15   3   7      145.37      122.27     26.16 o 
 -13   3   7       14.22       -4.15      9.66 o 
 -11   3   7      111.86      133.99     22.91 o 
  -9   3   7      152.44      184.06     34.82 o 
  -7   3   7       45.44       53.24      9.40 o 
  -5   3   7       19.52       21.22      9.12 o 
  -3   3   7        0.28       -1.81      6.56 o 
  -1   3   7       44.43       55.34     16.49 o 
   1   3   7        8.35       18.09      7.68 o 
   3   3   7        0.07       -3.77      7.72 o 
   5   3   7        8.11        6.38      6.97 o 
   7   3   7      102.99       96.50     22.07 o 
   9   3   7        0.54       15.57      7.59 o 
  11   3   7      296.74      258.11     83.03 o 
  13   3   7      160.92      148.05     40.88 o 
  15   3   7        2.97       -1.89      8.83 o 
  17   3   7       27.48       17.85      8.38 o 
  19   3   7        4.94       13.00      7.66 o 
 -16   4   7       32.70        8.26      9.33 o 
 -14   4   7       16.63       23.34      7.65 o 
 -12   4   7       73.37       45.96     10.76 o 
 -10   4   7        1.49       -0.06      7.54 o 
  -8   4   7        1.53        9.36      6.92 o 
  -6   4   7        0.28      -12.74     12.74 o 
  -4   4   7       10.94       23.35      7.81 o 
  -2   4   7       75.00       86.84     24.01 o 
   0   4   7       27.41       27.16     10.77 o 
   2   4   7        2.52       18.06     21.90 o 
   4   4   7        1.01       11.39      7.32 o 
   6   4   7        5.68       16.15     12.85 o 
   8   4   7       28.55       15.51      8.26 o 
  10   4   7       54.56       64.38     24.89 o 
  12   4   7        1.64        4.25      8.46 o 
  14   4   7        0.42       -5.44     12.86 o 
  -7   5   7        2.33       11.07      5.93 o 
  -5   5   7        1.79       -0.85      7.88 o 
  -3   5   7        4.17       -1.60      7.80 o 
  -1   5   7        8.42        1.36      8.68 o 
   1   5   7        1.95       -2.70      8.82 o 
   3   5   7       12.05       12.91      8.26 o 
   5   5   7        0.29       -5.59     15.72 o 
 -24   0   8        1.28        2.22      4.50 o 
 -22   0   8        5.03        2.74      5.57 o 
 -20   0   8        0.99       -3.22      7.17 o 
 -18   0   8       61.22       58.76     11.92 o 
 -16   0   8      305.03      331.60     19.13 o 
 -14   0   8       83.98       80.11     12.52 o 
 -12   0   8       95.60      102.85     12.70 o 
 -10   0   8       90.73       72.88     13.82 o 
  -8   0   8      158.55      183.42     23.41 o 
  -6   0   8       20.76       32.26     12.53 o 
  -4   0   8       14.44       27.13      7.31 o 
  -2   0   8       12.51        4.87     10.46 o 
   0   0   8        7.11       10.14      6.52 o 
   2   0   8       23.13       16.03      8.13 o 
   4   0   8      325.52      297.96     17.21 o 
   6   0   8      686.97      719.74     24.37 o 
   8   0   8       31.72       21.19     10.65 o 
  10   0   8       23.52       24.35      9.36 o 
  12   0   8        0.47       -4.95     14.89 o 
  14   0   8       14.07        9.89      9.37 o 
  16   0   8       13.69       -4.36      9.96 o 
  18   0   8        0.02        7.78     11.83 o 
  20   0   8        0.00       19.49      8.30 o 
 -23   1   8        0.05       -2.05      4.75 o 
 -21   1   8        0.78       -4.23     12.47 o 
 -19   1   8       11.92       12.64     10.83 o 
 -17   1   8       11.38        4.28      7.25 o 
 -15   1   8        1.50        4.14      7.91 o 
 -13   1   8        7.16        7.09      7.66 o 
 -11   1   8      174.31      217.09     19.62 o 
  -9   1   8      393.00      417.64     20.51 o 
  -7   1   8        2.68       11.43      8.89 o 
  -5   1   8      248.08      270.82     33.05 o 
  -3   1   8        7.84       12.28      8.10 o 
  -1   1   8       31.94       31.10     16.39 o 
   1   1   8       10.71        9.33      7.72 o 
   3   1   8       52.10       51.25      8.94 o 
   5   1   8       34.31       30.51      9.20 o 
   7   1   8        7.43       23.23      6.25 o 
   9   1   8       30.53       47.36      9.92 o 
  11   1   8      102.31      125.71     13.25 o 
  13   1   8      100.47       92.76     12.44 o 
  15   1   8        5.76       16.70      7.64 o 
  17   1   8       84.14       79.91     15.80 o 
  19   1   8        0.00       -1.22     14.80 o 
 -20   2   8        0.96        3.27      5.52 o 
 -18   2   8        1.67        4.22      6.67 o 
 -16   2   8        0.52       -1.21      5.49 o 
 -14   2   8        2.21        9.83      8.96 o 
 -12   2   8       34.18       16.22     19.76 o 
 -10   2   8        0.89       -5.28      8.79 o 
  -8   2   8      159.41      178.43     13.62 o 
  -6   2   8      220.17      198.54     32.39 o 
  -4   2   8      140.39      177.16     44.95 o 
  -2   2   8       70.23       87.74     13.52 o 
   0   2   8        1.82        8.61      9.64 o 
   2   2   8       15.08       14.89      7.77 o 
   4   2   8        0.01       -7.93      7.93 o 
   6   2   8        0.33       -8.75     11.45 o 
   8   2   8        0.63       -0.84      8.16 o 
  10   2   8        1.58        6.97      7.39 o 
  12   2   8       30.54       16.19      9.50 o 
  14   2   8      205.73      214.65     41.24 o 
  16   2   8       90.22       92.56     12.31 o 
  18   2   8        0.18       -9.51      9.51 o 
 -17   3   8        1.17       -5.34      6.04 o 
 -15   3   8       34.81       22.85     17.82 o 
 -13   3   8        2.20       -1.70      7.24 o 
 -11   3   8       58.75       62.76     22.78 o 
  -9   3   8       18.99        4.93     10.10 o 
  -7   3   8       11.07       18.38      6.93 o 
  -5   3   8       44.76       48.16     21.01 o 
  -3   3   8        3.37       -2.15      8.39 o 
  -1   3   8       20.99       28.39      9.73 o 
   1   3   8       29.26       12.71      9.57 o 
   3   3   8        5.61        5.67     11.79 o 
   5   3   8        2.54       18.61      7.12 o 
   7   3   8       17.82        3.43     13.36 o 
   9   3   8        0.58       -7.26      7.26 o 
  11   3   8       77.84       81.55     12.33 o 
  13   3   8       23.34       22.54      9.15 o 
  15   3   8        3.03       17.81      8.40 o 
 -12   4   8       37.79       25.48      8.69 o 
 -10   4   8        1.23       -7.39      7.89 o 
  -8   4   8        0.20        5.39      6.36 o 
  -6   4   8        1.53       -4.37      9.09 o 
  -4   4   8        8.94        7.54     14.28 o 
  -2   4   8       12.55       28.66      8.01 o 
   0   4   8        2.71        4.29      9.52 o 
   2   4   8        9.75       14.88      7.66 o 
   4   4   8        2.82       11.09     11.45 o 
   6   4   8       21.94       20.66     20.32 o 
   8   4   8       46.54       54.26     10.58 o 
  10   4   8       13.19       27.12     13.55 o 
 -19   1   9       10.25       10.94      9.07 o 
 -17   1   9        0.05        2.75      6.34 o 
 -15   1   9       40.47       46.45      8.34 o 
 -13   1   9       45.12       37.40      9.44 o 
 -11   1   9       53.15       28.90     11.63 o 
  -9   1   9      200.48      198.50     16.63 o 
  -7   1   9        0.07       -9.14      9.14 o 
  -5   1   9      179.88      180.34     16.33 o 
  -3   1   9       14.28       19.78      8.86 o 
  -1   1   9        3.76       -6.97     13.77 o 
   1   1   9        6.14       14.06      9.15 o 
   3   1   9        1.99       14.68      7.43 o 
   5   1   9        5.57       -9.62      9.62 o 
   7   1   9      116.71      121.70     13.13 o 
   9   1   9       71.29       83.47     17.34 o 
  11   1   9        3.17        6.55     10.33 o 
  13   1   9        4.52        8.91     13.07 o 
  15   1   9        9.75       24.46      8.00 o 
 -18   2   9        1.52       -1.12      4.65 o 
 -16   2   9        8.28       -9.09      9.70 o 
 -14   2   9        0.97        0.37     11.95 o 
 -12   2   9        0.42        0.55     16.81 o 
 -10   2   9        3.10      -11.03     11.03 o 
  -8   2   9       61.10       53.66      9.83 o 
  -6   2   9       54.87       31.19     13.91 o 
  -4   2   9       40.92       23.80      9.89 o 
  -2   2   9       28.02       33.18      8.16 o 
   0   2   9        2.24        0.06      8.52 o 
   2   2   9        9.28       21.18      8.74 o 
   4   2   9       19.53       16.84      8.82 o 
   6   2   9        8.30        2.80      7.82 o 
   8   2   9        0.85        5.17      6.94 o 
  10   2   9        0.01        3.13      7.12 o 
  12   2   9        2.41        7.15      8.54 o 
  14   2   9       20.20       14.90      9.06 o 
 -13   3   9        5.39       -7.03      7.03 o 
 -11   3   9       21.57       31.00      6.93 o 
  -9   3   9        2.99        9.89     12.49 o 
  -7   3   9        1.62       10.01      7.38 o 
  -5   3   9        4.60       11.33      7.80 o 
  -3   3   9       13.58       -1.88     19.52 o 
  -1   3   9       81.57       89.91     11.99 o 
   1   3   9       20.52       29.98     18.04 o 
   3   3   9       13.07       16.66      7.99 o 
   5   3   9       11.81        1.20     25.60 o 
   7   3   9        0.01       -9.15      9.15 o 
   9   3   9        4.90        1.83     12.63 o 
 -16   0  10        5.51        5.74      8.44 o 
 -14   0  10        1.94        1.57      9.51 o 
 -12   0  10       24.55       22.78      7.91 o 
 -10   0  10       63.40       57.91     11.48 o 
  -8   0  10      437.91      364.76     22.59 o 
  -6   0  10      350.55      344.73     21.68 o 
  -4   0  10       59.24       92.18     32.54 o 
  -2   0  10       86.42       79.62     13.92 o 
   0   0  10        9.68       -1.64     11.02 o 
   2   0  10        1.66       24.35      9.66 o 
   4   0  10        0.22       10.92     10.23 o 
   6   0  10        0.06        5.34      8.86 o 
   8   0  10       33.33       36.62     12.19 o 
  10   0  10      103.53       81.03     23.53 o 
  12   0  10       61.61       55.26     13.29 o 
 -15   1  10       15.14       -2.13      5.74 o 
 -13   1  10       26.45       33.74      6.64 o 
 -11   1  10        0.68       -2.84      6.29 o 
  -9   1  10        0.05      -11.92     11.92 o 
  -7   1  10       21.69       32.88      8.33 o 
  -5   1  10       97.31       97.59     13.90 o 
  -3   1  10       37.71       49.15     10.23 o 
  -1   1  10        0.16       -5.69     12.36 o 
   1   1  10        0.15       -3.93      9.16 o 
   3   1  10        0.05       10.68      7.11 o 
   5   1  10       11.02        6.70     11.60 o 
   7   1  10       37.92       35.13     10.59 o 
   9   1  10       26.72       21.76     10.33 o 
  11   1  10        0.18       15.85      9.16 o 
 -12   2  10        5.30       -0.49      6.25 o 
 -10   2  10        0.10      -11.15     11.15 o 
  -8   2  10        0.02        9.02      8.73 o 
  -6   2  10        2.34       -1.52      7.33 o 
  -4   2  10        0.14       -3.45      8.27 o 
  -2   2  10        1.76       -8.78      8.78 o 
   0   2  10       28.38        1.07     10.93 o 
   2   2  10       46.60       33.75     19.67 o 
   4   2  10        1.06       12.97     11.75 o 
   6   2  10       37.92       37.75      8.64 o 
   8   2  10        1.70       -1.86     12.32 o 
  -3   1  11       27.88       58.15     13.64 o 
  -1   1  11       21.00      -10.35     13.13 o 
                                                 
